# Supplementary material for: Evaluating the Clinical Reasoning of Student Health Professionals in Placement and Simulation Settings: A Systematic Review
Source: Int J Environ Res Public Health. 2022 Jan 14;19(2):936. doi: 10.3390/ijerph19020936 (PMC8775520; doi:10.3390/ijerph19020936)
Supplement: Supplementary file 1 [file ijerph-19-00936-s001.zip]

Archive with 1 entries (1 files):
- ijerph-1509877-supplementary.pdf
